# Supplementary material for: Sex- and Gamete-Specific Patterns of X Chromosome Segregation in a Trioecious Nematode
Source: Curr Biol. 2018 Jan 8;28(1):93–99.e3. doi: 10.1016/j.cub.2017.11.037 (PMC5772170; doi:10.1016/j.cub.2017.11.037)
Supplement: Data S1. Complete Results of X Chromosome Genotyping and Autosomal Genotyping, Related to Figure 3 [file mmc2.xlsx]

## Sheet: X
	Cross / parents	Generation	gender	marker 12469	marker 20375	marker 9686	marker7963	marker7577
Marker information	Restriction enzyme used to genotype			RsaI	ScaI	NdeI	HaeIII	EcoRV
	Allele cut			APS4	APS6	APS6	APS6	APS6
	Undigested product size (bp)			400	481	666	450	642
	Digested product sizes (bp)			327 / 73	360 / 121	534 / 132	290 / 160	235 / 407
Parental genotypes	APS4	P0	F	APS4	APS4	APS4	APS4	APS4
	APS4	P0	M	APS4	APS4	APS4	APS4	APS4		Color Code	Clear genotype
	APS4	P0	M	APS4	APS4	APS4	NA	APS4			probable genotype (less clear because faint, smeared bands or obvious incomplete digestion)
	APS4	P0	M	APS4	NA	APS4	NA	APS4			unclear / not readable
	APS6	P0	F	APS6	APS6	APS6	NA	NA			Failed PCR
	APS6	P0	F	APS6	APS6	APS6	APS6	APS6			Incongrous genotype / errors
	APS6	P0	M	APS6	APS6	APS6	APS6	APS6
	APS6	P0	F	APS6	APS6 / incomplete digestion	APS6	APS6 / faint	APS6		CO, Crossover
F1 genotyping from forward cross (Fem APS4 x Mal APS6)	Fem APS4 x Mal APS6	F1	M	APS6	APS6	APS6	APS6	APS6
	Fem APS4 x Mal APS6	F1	M	APS6	Het - probably incomplete digestion / lots of PCR product	APS6	APS6	APS6
	Fem APS4 x Mal APS6	F1	M	APS6	Het - probably incomplete digestion / lots of PCR product	APS6	APS6	APS6
	Fem APS4 x Mal APS6	F1	M	APS6	APS6	APS6	APS6	APS6
	Fem APS4 x Mal APS6	F1	M	APS6	APS6	APS6	APS6	APS6
	Fem APS4 x Mal APS6	F1	M	APS6	APS6	APS6, faint	APS6	APS6
	Fem APS4 x Mal APS6	F1	M	APS6	APS6 / smear / incomplete digestion	APS6 / smear / incomplete digestion	Het - probably incomplete digestion / lots of PCR product	APS6 / smear / incomplete digestion
	Fem APS4 x Mal APS6	F1	M	APS6	APS6	APS6	APS6	APS6
	Fem APS4 x Mal APS6	F1	M	APS6	APS6	APS6	APS6	APS6
	Fem APS4 x Mal APS6	F1	M	APS6	APS6	APS6	APS6	APS6
	Fem APS4 x Mal APS6	F1	M	APS6	APS6 / smear / incomplete digestion	APS6	APS6	APS6
	Fem APS4 x Mal APS6	F1	M	APS6	APS6 / smear / incomplete digestion	APS6	APS6	APS6
	Fem APS4 x Mal APS6	F1	M	APS6	unclear / smear and incomplete digestion	APS6	APS6	APS6
	Fem APS4 x Mal APS6	F1	M	APS6	APS6 / smear / incomplete digestion	APS6	APS6	APS6
	Fem APS4 x Mal APS6	F1	M	APS6	APS6 / smear / incomplete digestion	APS6	APS6	APS6
	Fem APS4 x Mal APS6	F1	M	APS6	APS6 / smear / incomplete digestion	APS6	APS6	APS6
	Fem APS4 x Mal APS6	F1	M	APS6	APS6 / incomplete digestion	APS6	APS6	APS6
	Fem APS4 x Mal APS6	F1	M	APS6	APS6	APS6	APS6	NA
	Fem APS4 x Mal APS6	F1	M	APS6	APS6 / smear	APS6	APS6	APS6
	Fem APS4 x Mal APS6	F1	M	APS6	APS6 / incomplete digestion	APS6	APS6	APS6
	Fem APS4 x Mal APS6	F1	M	APS6	APS6	APS6	unclear / incomplete digestion	NA
	Fem APS4 x Mal APS6	F1	M	APS6	APS6	NA	APS6	NA
	Fem APS4 x Mal APS6	F1	M	APS6	APS6	APS6	unclear / incomplete digestion	NA
	Fem APS4 x Mal APS6	F1	H	Het	Het	Het	Het	Het
	Fem APS4 x Mal APS6	F1	H	Het	Het	Het	Het	Het
	Fem APS4 x Mal APS6	F1	F	Het	Het	Het	Het	Het
	Fem APS4 x Mal APS6	F1	F	Het	Het	Het	Het	Het
	Fem APS4 x Mal APS6	F1	H	Het	Het	Het	Het	Het
	Fem APS4 x Mal APS6	F1	H	Het	Het	Het	Het	Het
	Fem APS4 x Mal APS6	F1	H	Het	Het	Het	Het	Het
	Fem APS4 x Mal APS6	F1	F	Het	Het	Het / faint	NA	NA
	Fem APS4 x Mal APS6	F1	F	Het	Het	Het	Het	Het
	Fem APS4 x Mal APS6	F1	F	Het	Het	Het	Het	Het
	Fem APS4 x Mal APS6	F1	F	Het	Het	Het	Het	Het
	Fem APS4 x Mal APS6	F1	F	het / unclear	Het	het / unclear	Het	Het
	Fem APS4 x Mal APS6	F1	F	het / unclear	Het	het / unclear	Het	Het
	Fem APS4 x Mal APS6	F1	H	Het	Het	NA	unclear	NA
	Fem APS4 x Mal APS6	F1	H	Het	Het	Het	Het	NA
	Fem APS4 x Mal APS6	F1	H	Het	Het	Het	Het	Het
	Fem APS4 x Mal APS6	F1	H	Het	Het	Het / faint	Het	NA
	Fem APS4 x Mal APS6	F1	F	Het	Het	Het	Het	Het / faint
	Fem APS4 x Mal APS6	F1	F	Het	Het	Het	Het	Het / faint
F2s from hybrid selfing F1 hermaphrodites generated through a forward cross (Fem APS4 x Mal APS6)	selfing F1 Herm (from Fem APS4 x Mal APS6)	F2	M	APS6	APS6	unclear	APS6	APS6
	selfing F1 Herm (from Fem APS4 x Mal APS6)	F2	M	APS4	APS4	APS4	APS4	APS4
	selfing F1 Herm (from Fem APS4 x Mal APS6)	F2	M	APS4	APS4	APS4	APS4	APS4
	selfing F1 Herm (from Fem APS4 x Mal APS6)	F2	M	APS6	APS6	APS6	APS6	APS6
	selfing F1 Herm (from Fem APS4 x Mal APS6)	F2	M	APS6	Het	APS6	APS6	APS6
	selfing F1 Herm (from Fem APS4 x Mal APS6)	F2	M	APS4	APS4	APS4	APS4	APS4
	selfing F1 Herm (from Fem APS4 x Mal APS6)	F2	M	APS4	APS4	APS4	APS4	APS4
	selfing F1 Herm (from Fem APS4 x Mal APS6)	F2	M	APS6	APS6	APS6	APS6	APS6
	selfing F1 Herm (from Fem APS4 x Mal APS6)	F2	M	APS4	APS4	APS4	APS4	APS4
	selfing F1 Herm (from Fem APS4 x Mal APS6)	F2	M	APS6	Het	APS6 / incomplete digestion	APS6	APS6
	selfing F1 Herm (from Fem APS4 x Mal APS6)	F2	H	Het	Het	Het	Het	Het
	selfing F1 Herm (from Fem APS4 x Mal APS6)	F2	H	Het	Het	Het	Het	Het
	selfing F1 Herm (from Fem APS4 x Mal APS6)	F2	H	Het	Het	Het	Het	Het
	selfing F1 Herm (from Fem APS4 x Mal APS6)	F2	H	Het	Het	Het	Het	Het
	selfing F1 Herm (from Fem APS4 x Mal APS6)	F2	H	Het	Het	Het	Het	Het
	selfing F1 Herm (from Fem APS4 x Mal APS6)	F2	H	Het	Het	Het	Het	Het
	selfing F1 Herm (from Fem APS4 x Mal APS6)	F2	H	Het	Het	Het	Het	Het
	selfing F1 Herm (from Fem APS4 x Mal APS6)	F2	H	Het	Het	Het	Het	Het
	selfing F1 Herm (from Fem APS4 x Mal APS6)	F2	H	Het	Het / some smear	Het / unclear	Het	Het
	selfing F1 Herm (from Fem APS4 x Mal APS6)	F2	H	Het	Het / some smear	Het / unclear	Het / very faint	Het
	selfing F1 Herm (from Fem APS4 x Mal APS6)	F2	H	Het	Het / some smear	Het / very faint	Het	Het
	selfing F1 Herm (from Fem APS4 x Mal APS6)	F2	H	Het	Het	Het	Het	Het
	selfing F1 Herm (from Fem APS4 x Mal APS6)	F2	H	Het / very faint	Het / faint	NA	NA	NA
	selfing F1 Herm (from Fem APS4 x Mal APS6)	F2	H	Het	Het	Het	Het	Het
	selfing F1 Herm (from Fem APS4 x Mal APS6)	F2	H	Het	Het	Het / smear	Het	Het
	selfing F1 Herm (from Fem APS4 x Mal APS6)	F2	F	Het	Het	Het	Het	Het
	selfing F1 Herm (from Fem APS4 x Mal APS6)	F2	F	Het	Het	Het	Het	Het
	selfing F1 Herm (from Fem APS4 x Mal APS6)	F2	F	Het	Het	Het	Het	Het
	selfing F1 Herm (from Fem APS4 x Mal APS6)	F2	F	Het	Het	Het / faint and smear	Het	Het / faint
	selfing F1 Herm (from Fem APS4 x Mal APS6)	F2	F	Het	Het	Het / faint and smear	Het	Het
	selfing F1 Herm (from Fem APS4 x Mal APS6)	F2	F	Het	Het	Het / faint and smear	Het	Het
	selfing F1 Herm (from Fem APS4 x Mal APS6)	F2	F	Het	Het	unclear / smear	Het	Het
	selfing F1 Herm (from Fem APS4 x Mal APS6)	F2	F	Het	Het	NA	NA	Het
	selfing F1 Herm (from Fem APS4 x Mal APS6)	F2	F	Het	Het	Het / faint and smear	Het	Het
	selfing F1 Herm (from Fem APS4 x Mal APS6)	F2	F	Het	Het	Het / faint and smear	Het	Het
	selfing F1 Herm (from Fem APS4 x Mal APS6)	F2	F	Het	Het	Het	Het	NA
	selfing F1 Herm (from Fem APS4 x Mal APS6)	F2	F	Het	Het	Het	Het	Het
	selfing F1 Herm (from Fem APS4 x Mal APS6)	F2	F	Het	Het	Het	Het	NA
	selfing F1 Herm (from Fem APS4 x Mal APS6)	F2	F	Het	Het	Het	Het	NA
	selfing F1 Herm (from Fem APS4 x Mal APS6)	F2	F	Het	Het	Het	Het	Het / very faint
	selfing F1 Herm (from Fem APS4 x Mal APS6)	F2	F	Het	Het	Het	Het	Het
	selfing F1 Herm (from Fem APS4 x Mal APS6)	F2	F	Het	Het	Het	Het	NA
	selfing F1 Herm (from Fem APS4 x Mal APS6)	F2	H	Het	Het	Het / very faint /smear	Het	Het
	selfing F1 Herm (from Fem APS4 x Mal APS6)	F2	H	Het	Het	Het / very faint /smear	Het	Het
	selfing F1 Herm (from Fem APS4 x Mal APS6)	F2	H	Het	Het	Het / faint	Het / faint	NA
	selfing F1 Herm (from Fem APS4 x Mal APS6)	F2	H	Het	Het	Het / faint	Het	NA
	selfing F1 Herm (from Fem APS4 x Mal APS6)	F2	H	Het	Het	Het	Het	Het
	selfing F1 Herm (from Fem APS4 x Mal APS6)	F2	H	Het	Het	Het / faint	NA	NA
	selfing F1 Herm (from Fem APS4 x Mal APS6)	F2	H	Het	Het	Het / faint	Het	Het
F1 genotyping from the reciprocal cross (Fem APS6 x Mal APS4)	Fem APS6 x Mal APS4	F1	M	APS4	APS4	APS4	APS4	APS4
	Fem APS6 x Mal APS4	F1	M	APS4	APS4	Het / very faint	NA	APS4
	Fem APS6 x Mal APS4	F1	M	APS4	APS4	Het / faint	NA	APS4
	Fem APS6 x Mal APS4	F1	M	APS4	APS4	APS4	APS4	APS4
	Fem APS6 x Mal APS4	F1	M	APS4	APS4	APS4	APS4 / smear	APS4
	Fem APS6 x Mal APS4	F1	M	APS4	APS4	APS4	APS4	APS4
	Fem APS6 x Mal APS4	F1	M	APS4	APS4	APS4	APS4	APS4
	Fem APS6 x Mal APS4	F1	M	APS4	APS4	APS4	APS4	APS4
	Fem APS6 x Mal APS4	F1	M	APS4	APS4	APS4	APS4	APS4
	Fem APS6 x Mal APS4	F1	M	APS4	APS4	APS4	NA	APS4
	Fem APS6 x Mal APS4	F1	M	APS4	APS4	NA	APS4 / faint	APS4
	Fem APS6 x Mal APS4	F1	M	APS4	APS4	APS4	NA	NA
	Fem APS6 x Mal APS4	F1	M	APS4	APS4	APS4	APS4	APS4
	Fem APS6 x Mal APS4	F1	M	APS4	APS4	APS4	APS4	APS4
	Fem APS6 x Mal APS4	F1	M	APS4	APS4	APS4	APS4	APS4
	Fem APS6 x Mal APS4	F1	M	APS4	APS4	APS4	APS4	APS4
	Fem APS6 x Mal APS4	F1	M	APS4	APS4	APS4	APS4	APS4
	Fem APS6 x Mal APS4	F1	M	APS4	APS4	APS4	APS4	APS4
	Fem APS6 x Mal APS4	F1	H	Het	Het	Het	NA	NA
	Fem APS6 x Mal APS4	F1	H	Het	Het	NA	Het	Het/very faint
	Fem APS6 x Mal APS4	F1	H	Het/unclear	Het/unclear	NA	NA	Het
	Fem APS6 x Mal APS4	F1	H	Het/unclear	Het/unclear	Het/unclear	Het	Het
	Fem APS6 x Mal APS4	F1	H	Het / smear	Het	Het/unclear	Het	Het
	Fem APS6 x Mal APS4	F1	F	Het	Het	NA	Het	Het
	Fem APS6 x Mal APS4	F1	H	Het	Het	Het	Het	Het
	Fem APS6 x Mal APS4	F1	F	Het	Het	Het	Het	Het
	Fem APS6 x Mal APS4	F1	F	Het	Het	Het	Het	Het / faint
	Fem APS6 x Mal APS4	F1	F	Het	Het	Het	Het	Het
	Fem APS6 x Mal APS4	F1	H	Het	Het	Het	Het	Het
	Fem APS6 x Mal APS4	F1	H	Het	Het	Het	Het	Het
	Fem APS6 x Mal APS4	F1	H	Het	Het	Het	Het	Het
	Fem APS6 x Mal APS4	F1	H	Het	Het	Het	Het	NA
	Fem APS6 x Mal APS4	F1	M	unclear	APS4	APS4	APS4	APS4
	Fem APS6 x Mal APS4	F1	M	unclear	APS4	APS4	APS4	APS4
	Fem APS6 x Mal APS4	F1	H	Het	Het	Het	Het	NA
F2s from hybrid selfing F1 hermaphrodites generated through a reciprocal cross (Fem APS6 x Mal APS4)	selfing F1 Herm (from Fem APS6 x Mal APS4)	F2	F	Het/unclear	Het	Het/unclear	Het	Het
	selfing F1 Herm (from Fem APS6 x Mal APS4)	F2	F	Het/unclear	Het	Het / very faint	Het	NA
	selfing F1 Herm (from Fem APS6 x Mal APS4)	F2	H	Het	Het	Het	Het	Het
	selfing F1 Herm (from Fem APS6 x Mal APS4)	F2	H	Het	Het	Het	Het	Het
	selfing F1 Herm (from Fem APS6 x Mal APS4)	F2	H	Het	Het	Het	Het	Het
	selfing F1 Herm (from Fem APS6 x Mal APS4)	F2	H	Het	Het	Het	Het	Het
	selfing F1 Herm (from Fem APS6 x Mal APS4)	F2	F	Het	Het	Het	Het	Het
	selfing F1 Herm (from Fem APS6 x Mal APS4)	F2	F	Het	Het	Het	Het	Het
	selfing F1 Herm (from Fem APS6 x Mal APS4)	F2	F	Het	Het	Het	Het	Het
	selfing F1 Herm (from Fem APS6 x Mal APS4)	F2	H	Het	Het	Het/faint/smeared	Het	Het
	selfing F1 Herm (from Fem APS6 x Mal APS4)	F2	H	Het	Het	Het	Het	Het
	selfing F1 Herm (from Fem APS6 x Mal APS4)	F2	F	Het/unclear/smear	Het	Het/smear	Het	Het
	selfing F1 Herm (from Fem APS6 x Mal APS4)	F2	F	Het/unclear/smear	Het	Het	Het	Het
	selfing F1 Herm (from Fem APS6 x Mal APS4)	F2	F	Het	Het / faint	Het	Het	Het / faint
	selfing F1 Herm (from Fem APS6 x Mal APS4)	F2	M	APS4	APS4	APS4	APS4	APS4
	selfing F1 Herm (from Fem APS6 x Mal APS4)	F2	M	APS4	APS4	APS4	APS4	APS4
	selfing F1 Herm (from Fem APS6 x Mal APS4)	F2	F	Het	Het	NA	Het	Het
	selfing F1 Herm (from Fem APS6 x Mal APS4)	F2	F	Het	Het	Het / faint	Het	Het
	selfing F1 Herm (from Fem APS6 x Mal APS4)	F2	F	Het	Het	Het	Het	Het
	selfing F1 Herm (from Fem APS6 x Mal APS4)	F2	F	Het	Het	Het/unclear	Het	Het
	selfing F1 Herm (from Fem APS6 x Mal APS4)	F2	F	Het	Het	Het/unclear	Het	Het
	selfing F1 Herm (from Fem APS6 x Mal APS4)	F2	F	Het	Het	Het	Het	Het
	selfing F1 Herm (from Fem APS6 x Mal APS4)	F2	F	Het	Het	Het/unclear	Het	Het
	selfing F1 Herm (from Fem APS6 x Mal APS4)	F2	H	Het	Het	Het	Het	Het
	selfing F1 Herm (from Fem APS6 x Mal APS4)	F2	H	Het	Het	Het	Het	Het
	selfing F1 Herm (from Fem APS6 x Mal APS4)	F2	H	Het	Het	Het	Het	Het / very faint
	selfing F1 Herm (from Fem APS6 x Mal APS4)	F2	H	Het	Het	Het	Het	Het
	selfing F1 Herm (from Fem APS6 x Mal APS4)	F2	H	Het	Het	Het	Het	Het / very faint
	selfing F1 Herm (from Fem APS6 x Mal APS4)	F2	H	Het	Het	Het	Het	Het
	selfing F1 Herm (from Fem APS6 x Mal APS4)	F2	H	Het	Het	Het	Het	Het
	selfing F1 Herm (from Fem APS6 x Mal APS4)	F2	H	Het	Het	Het / blurred	Het	Het
	selfing F1 Herm (from Fem APS6 x Mal APS4)	F2	H	Het	Het	Het	Het	Het
	selfing F1 Herm (from Fem APS6 x Mal APS4)	F2	H	Het	Het	Het	Het	Het / very faint
	selfing F1 Herm (from Fem APS6 x Mal APS4)	F2	H	NA	Het	NA	NA	NA
	selfing F1 Herm (from Fem APS6 x Mal APS4)	F2	H	Het	Het	Het	Het	Het / very faint
	selfing F1 Herm (from Fem APS6 x Mal APS4)	F2	H	Het	Het	Het	Het	Het / very faint
	selfing F1 Herm (from Fem APS6 x Mal APS4)	F2	H	Het	Het	Het	Het	Het
	selfing F1 Herm (from Fem APS6 x Mal APS4)	F2	F	Het	Het	Het	Het	NA
	selfing F1 Herm (from Fem APS6 x Mal APS4)	F2	F	Het	Het	Het / blurry	Het	Het
	selfing F1 Herm (from Fem APS6 x Mal APS4)	F2	F	Het	Het	Het	Het	Het
	selfing F1 Herm (from Fem APS6 x Mal APS4)	F2	F	Het	Het	Het	Het	Het
	selfing F1 Herm (from Fem APS6 x Mal APS4)	F2	F	Het	Het	Het	Het	Het
	selfing F1 Herm (from Fem APS6 x Mal APS4)	F2	F	Het	Het	Het / unclear	Het	Het
	selfing F1 Herm (from Fem APS6 x Mal APS4)	F2	F	Het	Het	Het	Het	Het
	selfing F1 Herm (from Fem APS6 x Mal APS4)	F2	M	APS6	APS6	APS6	APS6	APS6
	selfing F1 Herm (from Fem APS6 x Mal APS4)	F2	M	APS4	APS4	APS4	APS4	APS4
	selfing F1 Herm (from Fem APS6 x Mal APS4)	F2	M	APS6	APS6	APS6 / faint	APS6 / faint	NA
	selfing F1 Herm (from Fem APS6 x Mal APS4)	F2	M	APS6 / unclear	APS6	APS6/incomplete digestion	APS6	APS6
	selfing F1 Herm (from Fem APS6 x Mal APS4)	F2	F	Het	Het	Het / faint	Het	Het
	selfing F1 Herm (from Fem APS6 x Mal APS4)	F2	M	APS4	APS4	APS4	APS4	APS4 / very faint
	selfing F1 Herm (from Fem APS6 x Mal APS4)	F2	M	APS4	APS4	APS4	APS4	NA
	selfing F1 Herm (from Fem APS6 x Mal APS4)	F2	M	APS4	APS4	APS4	APS4	APS4
	selfing F1 Herm (from Fem APS6 x Mal APS4)	F2	M	APS4	APS4	APS4	APS4	APS4
	selfing F1 Herm (from Fem APS6 x Mal APS4)	F2	M	APS4	APS4	APS4	APS4	APS4
F2s from hybrid F1 females generated through a reciprocal cross (Fem APS6 x Mal APS4) crossed with APS4 males	F1 Fem (Fem APS6 x Mal APS4) x Mal APS4	F2	M	APS4	APS4	APS4	APS4	APS4
	F1 Fem (Fem APS6 x Mal APS4) x Mal APS4	F2	M	APS4	APS4	APS4	APS4	APS4
	F1 Fem (Fem APS6 x Mal APS4) x Mal APS4	F2	M	APS4	APS4	NA	APS4	APS4
	F1 Fem (Fem APS6 x Mal APS4) x Mal APS4	F2	H	Het/unclear/smear	Het	Het	Het	APS4	CO
	F1 Fem (Fem APS6 x Mal APS4) x Mal APS4	F2	F	APS4	APS4	APS4	APS4	APS4
	F1 Fem (Fem APS6 x Mal APS4) x Mal APS4	F2	F	APS4	APS4	APS4	APS4	Het	CO
	F1 Fem (Fem APS6 x Mal APS4) x Mal APS4	F2	M	APS4	APS4	APS4	APS4	APS4
	F1 Fem (Fem APS6 x Mal APS4) x Mal APS4	F2	M	APS4	APS4	APS4	APS4	APS4
	F1 Fem (Fem APS6 x Mal APS4) x Mal APS4	F2	M	APS4	APS4	APS4	APS4	APS4
	F1 Fem (Fem APS6 x Mal APS4) x Mal APS4	F2	H	Het	Het	Het	Het	APS4	CO
	F1 Fem (Fem APS6 x Mal APS4) x Mal APS4	F2	H	APS4	APS4	APS4 / faint	APS4 / very faint	Het	CO
	F1 Fem (Fem APS6 x Mal APS4) x Mal APS4	F2	H	APS4	APS4	APS4 / faint	APS4 / faint	APS4
	F1 Fem (Fem APS6 x Mal APS4) x Mal APS4	F2	F	APS4	APS4	APS4 / faint	NA	Het	CO
F2s from hybrid F1 females generated through a reciprocal cross (Fem APS6 x Mal APS4) crossed with APS6 males	F1 Fem (Fem APS6 x Mal APS4) x Mal APS6	F2	M	APS6	APS6 / smear	unclear	APS6	APS6
	F1 Fem (Fem APS6 x Mal APS4) x Mal APS6	F2	M	APS6	APS6 / smear	unclear	APS6	APS6
	F1 Fem (Fem APS6 x Mal APS4) x Mal APS6	F2	M	APS6	APS6	unclear	APS6	APS6
	F1 Fem (Fem APS6 x Mal APS4) x Mal APS6	F2	H	APS6	APS6	APS6	APS6	APS6
	F1 Fem (Fem APS6 x Mal APS4) x Mal APS6	F2	H	Het	unclear	unclear	Het	Het
	F1 Fem (Fem APS6 x Mal APS4) x Mal APS6	F2	F	Het	unclear	unclear	Het	APS6	CO
	F1 Fem (Fem APS6 x Mal APS4) x Mal APS6	F2	F	Het	unclear	unclear	Het	APS6	CO
	F1 Fem (Fem APS6 x Mal APS4) x Mal APS6	F2	M	APS6	Het / unclear	NA	NA	NA
	F1 Fem (Fem APS6 x Mal APS4) x Mal APS6	F2	M	APS6	Het / unclear	NA	NA	NA
	F1 Fem (Fem APS6 x Mal APS4) x Mal APS6	F2	H	APS6 / blurred	Het / unclear / maybe incomplete digestion	APS6	APS6	APS6
	F1 Fem (Fem APS6 x Mal APS4) x Mal APS6	F2	H	APS6 / blurred	Het / blurred	Het	APS6	Het	CO
	F1 Fem (Fem APS6 x Mal APS4) x Mal APS6	F2	H	Het	Het	NA	NA	NA
F2s from hybrid F1 females generated through a forward cross (Fem APS4 x Mal APS6) crossed with APS4 males	F1 Fem (Fem APS4 x Mal APS6) x Mal APS4	F2	M	APS4	APS4	NA	NA	NA
	F1 Fem (Fem APS4 x Mal APS6) x Mal APS4	F2	M	APS4	APS4	NA	NA	NA
	F1 Fem (Fem APS4 x Mal APS6) x Mal APS4	F2	F	APS4	APS4	NA	NA	NA
	F1 Fem (Fem APS4 x Mal APS6) x Mal APS4	F2	F	APS4	APS4	NA	NA	APS4 / faint
	F1 Fem (Fem APS4 x Mal APS6) x Mal APS4	F2	H	APS4	APS4	NA	NA	APS4 / faint
	F1 Fem (Fem APS4 x Mal APS6) x Mal APS4	F2	H	Het / smear	Het	Het/faint	NA	Het
	F1 Fem (Fem APS4 x Mal APS6) x Mal APS4	F2	H	APS4	APS4	NA	NA	APS4
	F1 Fem (Fem APS4 x Mal APS6) x Mal APS4	F2	H	Het	Het	Het	Het	APS4	CO
	F1 Fem (Fem APS4 x Mal APS6) x Mal APS4	F2	H	APS4 / Het / unclear	Het	Het	Het	Het
	F1 Fem (Fem APS4 x Mal APS6) x Mal APS4	F2	H	APS4 / Het / unclear	Het	Het	Het	Het
	F1 Fem (Fem APS4 x Mal APS6) x Mal APS4	F2	F	Het	Het	NA	APS4 / smeared	APS4	CO
	F1 Fem (Fem APS4 x Mal APS6) x Mal APS4	F2	F	Het	Het	Het	Het	APS4	CO
	F1 Fem (Fem APS4 x Mal APS6) x Mal APS4	F2	M	unclear	Het	APS4	APS4	APS4
	F1 Fem (Fem APS4 x Mal APS6) x Mal APS4	F2	M	Het	Het	NA	APS4 / unclear	APS4
	F1 Fem (Fem APS4 x Mal APS6) x Mal APS4	F2	M	APS4	APS4	APS4	APS4	NA
	F1 Fem (Fem APS4 x Mal APS6) x Mal APS4	F2	M	APS4	APS4	NA	APS4	NA
	F1 Fem (Fem APS4 x Mal APS6) x Mal APS4	F2	M	APS4	APS4	APS4	APS4	NA
	F1 Fem (Fem APS4 x Mal APS6) x Mal APS4	F2	M	APS4	APS4	APS4	APS4	NA
	F1 Fem (Fem APS4 x Mal APS6) x Mal APS4	F2	H	NA	NA	NA	NA	NA
	F1 Fem (Fem APS4 x Mal APS6) x Mal APS4	F2	H	Het	Het / unclear	APS4 / faint	APS4	NA	CO
	F1 Fem (Fem APS4 x Mal APS6) x Mal APS4	F2	H	Het	Het	NA	Het	NA
F2s from hybrid F1 females generated through a forward cross (Fem APS4 x Mal APS6) crossed with APS6 males	F1 Fem (Fem APS4 x Mal APS6) x Mal APS6	F2	M	APS6	APS6	NA	APS6	APS6
	F1 Fem (Fem APS4 x Mal APS6) x Mal APS6	F2	M	APS6	APS6	NA	NA	NA
	F1 Fem (Fem APS4 x Mal APS6) x Mal APS6	F2	F	Het	Het	NA	NA	NA
	F1 Fem (Fem APS4 x Mal APS6) x Mal APS6	F2	F	Het	Het	NA	NA	NA
	F1 Fem (Fem APS4 x Mal APS6) x Mal APS6	F2	H	Het	Het	NA	NA	NA
	F1 Fem (Fem APS4 x Mal APS6) x Mal APS6	F2	H	Het	Het	NA	NA	NA
	F1 Fem (Fem APS4 x Mal APS6) x Mal APS6	F2	H	APS6	unclear/APS6	NA	APS6 / faint	NA
	F1 Fem (Fem APS4 x Mal APS6) x Mal APS6	F2	H	Het	NA	Het / faint / blurred	Het	Het
	F1 Fem (Fem APS4 x Mal APS6) x Mal APS6	F2	H	Het	Het	Het	Het	Het
	F1 Fem (Fem APS4 x Mal APS6) x Mal APS6	F2	F	Het	Het	Het	Het	Het / very faint
	F1 Fem (Fem APS4 x Mal APS6) x Mal APS6	F2	F	Het	Het	Het / unclear	Het	Het
	F1 Fem (Fem APS4 x Mal APS6) x Mal APS6	F2	M	APS6	APS6	APS6	APS6	APS6
	F1 Fem (Fem APS4 x Mal APS6) x Mal APS6	F2	M	APS6	APS6	NA	APS6	APS6
	F1 Fem (Fem APS4 x Mal APS6) x Mal APS6	F2	M	APS6	Het / unclear	APS6	APS6	APS6

## Sheet: Sheet 1
	Cross / parents	Generation	gender	marker 14718	marker 14690	marker 175	marker 20262	marker 8233	Comments
Marker information	Restriction enzyme used to genotype			NdeI	NdeI	HinfI	HinfI	RsaI
	Allele cut			APS4	APS6	APS4	APS6	APS6
	Undigested product size (bp)			941	914	936	443	538
	Digested product sizes (bp)			380 / 561	488 / 426	639 / 297	121 / 322	280 / 258
Parental genotyping	APS4	P0	M	APS4	APS4	APS4	APS4	APS4		Color Code	Clear genotype
	APS4	P0	M	APS4	APS4	APS4	APS4	APS4			probable genotype (less clear because faint, smeared bands or obvious incomplete digestion)
	APS4	P0	H	APS4	APS4	APS4	APS4	APS4			unclear / not readable
	APS4	P0	H	APS4	APS4	APS4	APS4	APS4			Failed PCR
	APS6	P0	M	APS6	APS6 / incomplete digestion	APS6	APS6	APS6			Incongrous genotype / errors
	APS6	P0	M	APS6	APS6 / incomplete digestion	APS6	APS6	APS6
	APS6	P0	H	APS6 / very faint	APS6 / incomplete digestion	APS6	APS6	APS6		CO, Crossover
	APS4	P0	F	APS4	APS4	NA	NA	APS4
	APS4	P0	F	APS4	APS4	NA	NA	APS4
	APS6	P0	M	NA	NA	NA	NA	APS6
	APS6	P0	M	NA	NA	NA	NA	APS6
	APS6	P0	M	NA	NA	NA	NA	APS6
	APS4	P0	F	APS4	Unclear	NA	NA	APS4
F1 genotyping from the reciprocal cross (Fem APS6 x Mal APS4)	RECIPROCAL CROSS (Fem APS6 x Mal APS4)	F1	M	NA	NA	NA	NA	Het / very faint
	RECIPROCAL CROSS (Fem APS6 x Mal APS4)	F1	M	Het	Unclear	Het	Het	Het
	RECIPROCAL CROSS (Fem APS6 x Mal APS4)	F1	M	Het	Unclear	Het	Het	Het
	RECIPROCAL CROSS (Fem APS6 x Mal APS4)	F1	F	Het	Unclear	Het	Het	Het
	RECIPROCAL CROSS (Fem APS6 x Mal APS4)	F1	F	Het	Unclear	Het	Het	Het
	RECIPROCAL CROSS (Fem APS6 x Mal APS4)	F1	H	Het	Unclear	Het	Het	Het
	RECIPROCAL CROSS (Fem APS6 x Mal APS4)	F1	H	Het	Unclear	Het	Het	Het
F1 genotyping from the forward cross (Fem APS4 x Mal APS6)	FORWARD CROSS (Fem APS4 x Mal APS6)	F1	M	NA	Unclear	NA	NA	Het
	FORWARD CROSS (Fem APS4 x Mal APS6)	F1	M	Het	Unclear	NA	NA	NA
	FORWARD CROSS (Fem APS4 x Mal APS6)	F1	F	Het	Unclear	NA	NA	Het
	FORWARD CROSS (Fem APS4 x Mal APS6)	F1	H	Het	Unclear	NA	NA	Het
F2 genotyping	selfing F1 Herm (from reciprocal cross: Fem APS6 x Mal APS4)	F2	M	APS6	Unclear	APS6	APS4	APS4	CO
	selfing F1 Herm (from reciprocal cross: Fem APS6 x Mal APS4)	F2	M	Het	Unclear	APS6	APS6	Het	CO
	selfing F1 Herm (from reciprocal cross: Fem APS6 x Mal APS4)	F2	M	APS6	NA	Het	APS6	Het	CO
	selfing F1 Herm (from reciprocal cross: Fem APS6 x Mal APS4)	F2	F	Het	Unclear	Het	Het	Het
	selfing F1 Herm (from reciprocal cross: Fem APS6 x Mal APS4)	F2	F	APS6	Unclear	APS4	APS4	APS4	CO
	selfing F1 Herm (from reciprocal cross: Fem APS6 x Mal APS4)	F2	H	Het	APS4	APS4	APS4	APS4	CO
	selfing F1 Herm (from reciprocal cross: Fem APS6 x Mal APS4)	F2	H	APS6	Unclear	Het	Het	Het	CO
	selfing F1 Herm (from forward cross: Fem APS4 x Mal APS6)	F2	H	APS4	APS4	NA	NA	APS4
	selfing F1 Herm (from forward cross: Fem APS4 x Mal APS6)	F2	F	APS6	Unclear	NA	NA	APS6
	selfing F1 Herm (from forward cross: Fem APS4 x Mal APS6)	F2	M	APS6	Unclear	NA	NA	APS6

## Sheet: Sheet 2
F2 feminine progeny: homozygous versus heterozygous markers
	Hybrid selfing hermaphrodite mother				Hybrid female mother x APS4 or APS6 male
	Hermaphrodite		Female		Hermaphrodite		Female
	Hom	Het	Hom	Het	Hom	Het	Hom	Het
marker 12469	0	41	0	36	8	12	5	8
marker 20375	0	42	0	40	5	12	5	6
marker 9686	0	37	0	30	5	9	3	2
marker7963	0	39	0	39	7	9	3	5
marker7577	0	37	0	33	8	8	6	4
Male X genotyping from female x male cross
	APS4 female x APS6 male		APS6 female x APS4 male
Genotype	APS4	APS6	APS4	APS6
marker 12469	0	23	18	0
marker 20375	0	19	20	0
marker 9686	0	21	18	0
marker7963	0	20	15	0
marker7577	0	18	19	0
